# Supplementary material for: Zoonotic bacterial and parasitic intestinal pathogens in foxes, raccoons and other predators from eastern Germany
Source: Environ Microbiol Rep. 2024 May 15;16(3):e13261. doi: 10.1111/1758-2229.13261 (PMC11094574; doi:10.1111/1758-2229.13261)
Supplement: Supplementary file 1 — Data S1. Supporting Information. [file EMI4-16-e13261-s001.xlsx]

## Sheet: Sheet1 (2)
No	Date of collection	host species	weight	sex	Bacteriology	Parasitology	origin
110	2022-01-05	raccoon	9.8	male	C. baratii	Kokzidien	17291 Potzlow
113	2022-01-10	fox	5.6	male	C. perfringens (α toxin)	Toxascaris sp., Capillaria sp.	17291 Schmöllen
114	2022-01-07	fox	5.85	male	negativ	Capillaria sp., Hakenwurm	17268 Temmen
115	2022-01-07	fox	3.65	male	Y. enterocolitica	Capillaria sp. Toxascaris sp., Kokzidien	17268 Temmen
116	2022-01-10	fox	4.95	male	C. perfringens (α toxin), P. sordellii	Toxocara sp., Capillaria sp.	16348 Marienwerder
117	2022-01-11	raccoon	7.45	female	C. perfringens (α, β2 toxins)	negativ	16269 Wriezen
121	2022-01-17	fox	6.7	male	negativ	Toxocara sp., Toxascaris sp., Capillaria sp.	16359 Bresetal
122	2022-01-17	fox	7.55	male	C. perfringens (α, β2 toxins)	Capillaria sp., Toxascaris sp., Larven, Kokzidien	17291 Schmöllen
123	2022-01-18	raccoon	8.55	male	C. perfringens (α toxin)	Giardia?	16259 Bad Freienwalde
124	2022-01-17	fox	6.85	female	C. perfringens (α toxin)	Toxascaris sp.	17291 Schmöllen
125	2022-01-17	fox	7.4	male	C. perfringens (α, β2 toxins), P. sordellii	Toxascaris sp.	17291 Schmöllen
126	2022-01-17	fox	7.05	male	C. perfringens (α toxin)	Toxocara sp., Toxascaris sp., Capillaria sp., Milben	16306 Passow
127	2022-01-11	marten	1.1	female	C. perfringens (α toxin)	negativ	15321 Letschin
128	2022-01-14	badger	16.75	male	C. perfringens (α toxin), P. sordellii, Y. enterocolitica	(LW)-Larven	01612 Glaubitz
129	2022-01-11	fox	4.8	female	negativ	Capillaria sp.	15324 Letschin
130	2022-01-07	raccoon	6.35	male	C. perfringens (α toxin)	Baylisascaris sp.	16348 Marienwerder
132	2022-01-14	fox	5.2	male	C. perfringens (α toxin)	Toxascaris sp., Capillaria sp.	16321 Rüdnitz
133	2022-01-07	raccoon	9.75	male	negativ	Kokzidien	16348 Marienwerder
139	2022-01-20	fox	4.9	male	L. monocytogenes, C. perfringens (α, β2 toxins)	Capillaria sp.	16225 Spechthausen
140	2022-01-19	raccoon	4.4	female	L. seeligeri, C. perfringens (α toxin), Y. enterocolitica	Oxyurien-Eier (wahrscheinlich von gefressener Maus)	16321 Rüdnitz
141	2022-01-20	fox	4.65	female	C. perfringens (α toxin)	Toxocara sp., Capillaria sp.	16230 Grüntal
142	2022-01-21	fox	5.45	male	C. perfringens (α toxin)	negativ	16225 Spechthausen
143	2022-01-21	fox	4.75	male	C. perfringens (α toxin)	Toxascaris sp., Capillaria	16348 Wandlitz
144	2022-01-24	fox	5.35	female	C. perfringens (α, β2 toxins)	Toxascaris sp.	16230 Grüntal
145	2022-01-25	fox	7.2	male	C. perfringens (α toxin)	Toxascaris sp.	16230 Melchow
146	2022-01-24	raccoon	4	female	L. monocytogenes, C. baratii, Y. enterocolitica	negativ	15366 Neuenhagen
147	2022-01-24	badger	8.05	male	C. perfringens (α toxin)	Kokzidien (kleine 20um, grosse 40um), Strongyliden Ei(Hakenwurm?), LW-Larve (Angio/Aeluro)	15366 Neuenhagen
148	2022-01-25	fox	4.95	male	C. baratii	Capillaria sp., Toxocara sp., Demodex sp.	16269 Wriezen
149	2022-01-25	fox	5.35	female	C. perfringens (α toxin)	Kokzidien, Toxascaris sp., Capillaria sp.	16225 Eberswalde
150	2022-01-27	fox	6.15	male	L. monocytogenes, C. perfringens (α toxin)	negativ	17268 Temmen
151	2022-01-26	raccoon_dog	8.15	female	S. Choleraesuis, C. perfringens (α toxin)	Hakenwurm-Ei	17291 Schönwerder
152	2022-01-26	raccoon_dog	7.65	male	S. Choleraesuis, C. perfringens (α toxin), L. innocua	Capillaria sp.	17291 Schönwerder
153	2022-01-26	fox	5.85	female	C. perfringens (α, β2 toxins), C. colicanis	Isospora sp.	17291 Schönwerder
154	2022-01-26	fox	6.4	male	C. perfringens (α toxin), Yersinia enterocolitica	Capillaria sp.	16269 Wriezen
155	2022-01-31	fox	7.35	male	C. perfringens (α, β2 toxins), Y. enterocolitica	negativ	17291 Potzlow
156	2022-01-31	fox	5.15	female	negativ	negativ	17291 Potzlow
157	2022-01-31	raccoon	6.5	female	Y. enterocolitica	negativ	17291 Potzlow
158	2022-01-31	badger	13.05	male	C. perfringens (α, β2 toxins)	Kokzidien (Isospora sp.)	17291 Potzlow
159	2022-01-31	badger	12.9	male	C. perfringens (α toxin)	Strongyliden-Ei (Hakenwurm?)	15345 Wilkendorf
160	2022-01-31	raccoon	5.85	female	C. perfringens (α toxin)	Gardia/Kokzidien?	17291 Potzlow
161	2022-01-31	badger	9.3	male	C. perfringens (α toxin), C. baratii	Strongyliden (Hakenwurm?)	15345 Wilkendorf
162	2022-02-02	raccoon	5.35	male	C. perfringens (α toxin), C. baratii, Y. intermedia	negativ	16321 Rüdnitz
163	2022-01-31	badger	7.6	female	C. perfringens (α, β2 toxins), C. colicanis	negativ	15291 Wilkendorf
169	2022-02-02	raccoon	5.6	female	C. perfringens (α toxin)	negativ	16278 Angermünde
170	2022-02-02	pine_marten	1.2	male	C. perfringens (α toxin)	Capillaria sp., Larven (Crenosoma?), Milbe	16230 Trampe
171	2022-01-31	raccoon	6.35	male	L. monocytogenes, C. perfringens (α, β2 toxins), P. sordellii, Y. intermedia	Kokzidien	17291 Potzlow
172	2022-01-31	raccoon	5.4	female	C. perfringens (α, β2 toxins)	negativ	17291 Potzlow
173	2022-02-08	fox	4.5	female	C. perfringens, P. sordellii	Toxascaris sp., Capillaria sp., Larven	16230 Britz
174	2022-02-09	fox	5.8	male	C. perfringens (α toxin), C. colicanis	negativ	16230 Britz
175	2022-02-11	fox	5.6	male	C. perfringens (α toxin)	Capillaria sp., Hakenwurm	16225 Eberswalde
176	2022-02-14	fox	6.15	male	C. perfringens (α, β2 toxins), C. colicanis	Capillaria sp.	17268 Temmen
177	2022-02-17	raccoon	6.3	male	Y. enterocolitica	negativ	17278 Templin
178	2022-02-15	fox	4.5	female	C. perfringens (α toxin)	Toxascaris sp., Kokzidien	17291 Randowtal
179	2022-02-16	fox	7.6	male	C. perfringens (α toxin)	Toxascaris sp., Capillaria sp.	17291 Randowtal
180	2022-03-07	fox	4.55	female	negativ	Capillaria sp., Larven	16259 Bad Freienwalde
181	2022-03-07	fox	5.35	male	C. perfringens (α toxin)	Toxocara sp., Toxascaris sp., Capillaria sp., Hakenwurm, Kokzidien, Larve	16259 Bad Freienwalde
182	2022-03-04	raccoon	5.85	female	L. seeligeri, C. perfringens (α toxin), Y. enterocolitica	negativ	16348 Wandlitz
183	2022-03-07	raccoon	6.4	male	C. perfringens (α toxin)	Baylisascaris sp.	16230 Trampe
184	2022-03-07	fox	6.45	female	C. perfringens (α toxin)	Capillaria sp., Milben (Sarcoptes sp.)	16259 Neu Lewin
185	2022-03-04	badger	10.7	male	C. perfringens (α, β2 toxins)	Larve (Crenos.), Strongyliden (Hakenwurm), Isospora	16248 Liepe
186	2022-02-28	fox	5.95	male	C. perfringens (α toxin)	Toxocara sp.	16306 Wendemark
187	2022-03-03	raccoon_dog	6.9	female	C. perfringens (α, β2 toxins)	Eimeria -> Darmpassage, Larven (Crenosoma?), Milbe	16230 Trampe
188	2022-02-28	fox	6.35	female	C. perfringens (α, β2 toxins)	Capillaria sp.	17291 Potzlow
189	2022-03-03	raccoon	6	male	C. perfringens (α toxin), Y. enterocolitica	negativ	16230 Trampe
190	2022-02-28	badger	13.7	male	L. monocytogenes, C. perfringens (α, β2 toxins)	Kokzidien (Isospora)	17291 Potzlow
191	2022-02-28	fox	5.7	female	C. perfringens (α toxin), P. sordellii	Capillaria sp., Kokzidien	17291 Potzlow
192	2022-02-28	raccoon	4.65	female	negativ	negativ	17291 Potzlow
194	2022-03-18	raccoon	5.4	male	C. perfringens (α toxin), Y. enterocolitica	negativ	16259 Alt Ranft
195	2022-03-18	raccoon	4.4	male	L. ivanovii, C. perfringens (α toxin), Y. bercovieri	Larven	16259 Alt Ranft
196	2022-03-18	raccoon	7.6	female	negativ	Baylisascaris sp., Larven	16259 Alt Ranft
198	2022-03-22	pine_marten	1.35	female	negativ	negativ	17268 Temmen
200	2022-03-23	fox	5.7	male	negativ	Toxascaris sp., Capillaria sp.	16321 Schönow
201	2022-03-23	fox	6.85	male	C. perfringens (α toxin), C. baratii, Y. enterocolitica	Toxascaris sp., Capilaria sp., Hakenwurm sp.	16321 Schönow
202	2022-03-23	fox	5.4	male	C. perfringens (α toxin), C. baratii	Toxascaris sp.	16321 Schönow
203	2022-03-23	raccoon	8.6	male	negativ	negativ	17166 Rothenmoor
